# Supplementary material for: Habitat Fragmentation Drives Plant Community Assembly Processes across Life Stages
Source: PLoS One. 2016 Jul 18;11(7):e0159572. doi: 10.1371/journal.pone.0159572 (PMC4948860; doi:10.1371/journal.pone.0159572)
Supplement: S1 Table — (XLSX) [file pone.0159572.s001.xlsx]

## Sheet: Tree
S1 Table_1 Species composition of tree group on the 29 study islands and mainland
Island	Spe02	Spe04	Spe08	Spe09	Spe12	Spe15	Spe16	Spe17	Spe18	Spe19	Spe20	Spe21	Spe22	Spe26	Spe27	Spe28	Spe29	Spe32	Spe33	Spe35	Spe36	Spe38	Spe40	Spe41	Spe42	Spe43	Spe45	Spe47	Spe48	Spe50	Spe51	Spe52	Spe56	Spe57	Spe58	Spe59	Spe60	Spe61	Spe62	Spe65	Spe66	Spe67	Spe68	Spe69	Spe70	Spe73	Spe74	Spe75	Spe76
B6	0	3	60	17	2	8	0	1	110	0	13	0	72	0	13	0	1	0	17	1	0	10	4	2	139	49	0	0	0	381	0	0	0	0	51	71	48	1	0	0	2	0	0	0	0	1	1	0	7
B7	0	2	0	14	0	85	0	0	22	0	6	0	27	0	5	0	2	0	157	0	0	2	1	2	95	18	0	0	0	869	0	0	0	0	2	17	71	0	0	0	1	0	0	0	0	4	2	0	6
I113	0	3	0	87	0	37	0	6	34	0	4	0	33	0	3	0	0	1	17	0	0	0	0	84	45	10	0	0	0	356	0	0	0	0	4	40	77	0	0	12	0	0	1	0	1	0	0	0	14
I117	0	10	0	0	0	64	0	0	33	0	8	0	4	1	5	0	0	0	43	0	0	34	0	0	37	1	2	0	0	921	0	0	0	0	6	74	105	2	7	0	4	0	0	0	0	0	0	0	3
I14	0	0	1	0	0	0	0	0	0	0	0	0	3	0	2	0	0	0	1	0	0	2	0	3	17	23	0	0	0	294	0	0	0	0	1	10	7	1	0	2	0	0	0	0	0	0	0	0	0
I15	0	0	0	2	1	0	0	0	32	0	1	0	25	0	1	0	1	0	7	0	0	0	2	0	70	26	0	0	0	244	0	0	0	1	1	33	30	0	0	0	0	1	0	0	0	0	0	0	10
I31	0	0	0	2	0	59	0	1	4	0	1	0	1	0	0	0	0	0	32	0	0	1	0	5	4	0	0	0	0	559	0	0	0	0	24	6	19	0	0	8	0	0	0	0	183	0	0	0	2
I32	0	0	0	0	0	0	0	0	3	0	0	0	0	0	0	0	0	0	7	0	0	0	0	0	1	0	0	0	0	259	0	0	0	0	2	3	1	0	0	0	0	0	0	0	3	0	0	0	1
I33	0	0	0	0	0	6	0	0	0	0	0	0	0	0	0	0	0	0	17	0	0	0	0	0	0	0	0	0	0	219	0	0	0	0	2	0	0	0	0	0	0	0	0	0	0	0	0	0	0
I34	0	0	0	0	0	0	0	0	0	0	0	0	0	0	0	0	0	0	1	0	0	0	0	0	0	0	0	0	0	51	0	0	0	0	0	0	0	0	0	0	0	0	0	0	0	0	0	0	0
I35	0	1	0	0	0	1	0	0	0	0	0	0	0	0	1	0	0	0	22	0	0	1	0	0	1	0	0	0	0	359	0	0	0	0	4	2	0	0	0	0	0	0	0	0	0	0	0	0	0
I36	0	1	0	1	1	0	0	0	1	0	0	0	0	0	1	0	0	0	4	0	0	3	0	0	1	0	0	0	0	106	0	0	0	0	3	0	1	0	0	0	0	0	0	0	0	0	0	0	0
I37	0	1	0	0	1	1	0	0	15	0	1	0	5	0	4	0	3	0	80	0	0	7	0	0	16	0	0	0	0	732	1	0	0	4	2	6	2	0	0	0	1	0	0	0	0	0	1	0	2
I43	0	7	0	0	0	0	0	1	21	0	1	0	6	0	4	0	2	0	8	0	0	6	0	1	30	0	0	0	0	822	0	0	0	0	29	28	70	0	0	0	0	0	1	0	1	0	0	0	4
I50	0	0	0	0	2	16	0	0	0	0	0	0	0	0	2	0	0	0	26	0	0	4	0	0	2	0	0	0	0	257	0	0	0	0	14	0	0	0	0	0	1	0	0	0	0	0	0	0	0
I58	0	2	0	1	0	4	0	0	19	0	2	0	5	0	0	0	0	0	21	0	0	16	0	2	49	0	0	0	0	350	0	0	0	1	0	44	80	0	0	2	1	0	0	0	5	0	0	0	2
I59	0	11	0	1	0	0	0	0	13	0	1	0	1	0	3	0	0	0	0	0	0	0	0	0	12	0	0	0	0	30	0	0	0	0	0	26	3	0	0	0	0	0	0	0	0	0	0	0	0
I60	0	12	0	0	0	0	0	0	25	0	0	0	0	0	0	0	0	0	0	0	0	2	0	0	6	0	0	0	0	73	0	0	0	0	0	30	5	0	0	0	0	0	6	0	0	0	0	0	0
I63	0	12	0	2	0	7	0	0	1	0	6	0	0	0	2	0	2	0	58	1	0	1	0	1	25	1	0	0	0	983	0	0	0	0	1	2	3	0	0	0	2	0	0	0	101	0	0	0	0
I64	0	1	0	4	1	18	0	0	9	0	5	0	4	0	2	0	1	0	36	0	0	20	0	6	26	0	0	1	0	931	0	0	0	0	8	2	7	0	0	0	2	0	0	0	47	0	0	0	0
I68	0	1	0	0	0	0	0	0	0	0	0	0	0	0	0	0	0	0	0	0	0	1	0	0	0	0	0	0	0	23	0	0	0	0	0	0	0	0	0	0	0	0	0	0	0	0	0	0	0
I69	0	0	0	1	0	8	1	3	0	0	0	0	0	0	0	0	0	0	11	0	0	2	0	8	3	0	0	0	0	272	0	0	0	1	0	2	2	0	0	0	0	0	0	0	94	0	0	0	1
I72	0	0	0	0	0	0	0	0	8	0	3	0	41	0	0	0	0	0	17	0	0	0	0	1	73	21	0	0	0	367	0	0	0	0	0	6	19	0	0	0	0	0	0	0	0	0	0	0	6
I73	0	6	0	0	0	0	0	0	13	0	0	0	0	0	0	0	0	0	0	0	0	0	0	0	13	0	0	0	0	59	0	0	0	0	10	3	0	0	0	0	0	1	0	0	0	0	0	0	2
I74	0	0	0	1	0	0	0	0	3	0	0	0	0	0	0	0	0	0	0	0	1	0	0	0	124	0	0	0	0	89	0	0	0	0	0	43	2	0	0	0	0	0	0	0	0	0	0	0	7
I75	0	0	0	0	0	0	0	0	75	0	0	0	1	0	2	1	0	0	0	0	0	0	0	0	35	0	0	0	0	102	1	2	0	0	0	32	1	0	0	0	2	3	0	0	0	0	0	0	2
I77	0	2	0	1	0	70	0	3	12	0	4	0	0	0	0	1	0	1	63	0	0	1	0	25	13	3	0	0	0	564	0	0	0	0	69	6	5	2	0	2	2	0	0	0	30	0	0	0	0
I78	0	11	0	13	0	123	0	0	2	0	2	0	2	0	6	0	2	0	20	0	0	4	0	8	16	1	0	0	0	386	0	0	0	0	0	4	27	0	0	3	0	0	0	0	2	0	0	0	3
JSE	0	10	10	213	1	209	0	10	65	0	22	0	81	0	4	0	3	7	30	2	0	146	5	89	136	66	0	8	2	892	0	0	0	0	4	59	160	0	1	41	1	2	0	2	96	1	3	0	6
Mainland	2	4	2	56	4	327	0	0	44	12	16	2	81	0	1	0	0	0	4	0	3	22	1	73	314	0	0	2	0	616	0	0	1	0	1	24	75	0	1	13	4	0	0	0	4	0	6	12	4
[truncated: 11 more columns]

## Sheet: Sapling
S1 Table_2 Species composition of sapling group on the 29 study islands and mainland
Islands	Spe01	Spe02	Spe03	Spe04	Spe05	Spe06	Spe07	Spe08	Spe09	Spe10	Spe11	Spe12	Spe13	Spe14	Spe15	Spe16	Spe17	Spe18	Spe19	Spe20	Spe22	Spe23	Spe24	Spe25	Spe26	Spe27	Spe28	Spe29	Spe30	Spe31	Spe32	Spe33	Spe34	Spe35	Spe36	Spe37	Spe38	Spe39	Spe40	Spe41	Spe42	Spe43	Spe44	Spe45	Spe46	Spe47	Spe48	Spe49	Spe50
B6	0	0	0	4	0	0	0	1006	34	7	0	1	0	0	8	0	2	366	0	37	364	0	0	4	3	92	0	3	0	0	0	12	0	274	12	0	4	0	35	2	4957	465	0	0	0	0	0	0	45
B7	0	0	0	18	0	0	0	0	14	0	0	2	0	0	53	0	2	186	0	24	624	0	0	9	2	147	0	11	0	0	0	204	0	92	1	1	3	0	12	0	5998	890	0	0	0	0	2	0	540
I113	0	0	1	2	0	0	0	5	91	0	0	0	0	0	15	0	11	246	0	14	1031	0	0	30	6	84	0	5	0	0	2	42	0	198	3	0	0	0	6	104	3151	1016	0	0	0	0	0	0	93
I117	0	0	0	63	0	3	0	28	0	0	0	0	0	0	115	0	1	721	0	30	379	0	0	9	16	222	0	2	0	0	0	54	0	32	1	0	35	0	2	0	9590	26	0	22	0	0	0	2	579
I14	0	0	0	0	0	0	0	26	1	0	0	0	0	0	0	0	0	5	0	0	144	0	0	1	0	30	0	1	0	0	0	1	0	19	0	0	2	0	5	0	900	61	0	0	0	0	0	0	73
I15	0	0	0	0	0	0	2	27	1	0	0	1	0	0	0	0	0	110	0	5	437	0	0	14	0	71	0	1	0	0	0	5	0	19	0	0	0	1	7	0	1543	216	0	1	0	0	0	0	73
I31	0	0	0	0	0	0	0	0	16	0	0	0	0	0	47	0	0	143	0	6	215	0	0	6	2	37	0	12	0	0	0	57	0	26	0	0	5	0	0	36	3313	61	0	0	0	0	1	0	263
I32	0	0	0	0	0	0	0	0	1	0	0	0	0	0	0	0	0	14	0	0	15	0	0	2	0	12	0	0	0	0	0	10	0	0	0	0	0	0	0	0	1156	0	0	0	0	0	0	0	218
I33	0	0	0	0	0	0	0	6	2	0	0	0	0	0	9	0	0	0	0	0	6	0	0	0	0	15	0	2	0	0	0	80	0	4	0	0	3	0	0	0	416	0	0	0	0	0	0	0	235
I34	0	0	0	0	0	0	0	0	2	0	0	0	0	0	0	0	0	0	0	0	0	0	0	1	0	1	0	0	0	0	0	6	0	0	0	0	0	0	0	0	57	0	0	0	0	0	0	0	61
I35	0	0	0	13	0	0	0	0	0	0	0	1	0	0	0	0	0	10	0	0	37	0	0	9	1	20	1	1	0	0	0	122	0	4	0	0	5	0	0	0	999	1	0	0	0	0	0	0	434
I36	0	0	0	4	0	0	0	0	0	0	0	3	0	0	0	0	0	50	0	0	20	0	0	12	2	39	0	3	0	0	0	8	0	1	3	0	2	0	0	0	836	0	0	0	0	0	0	0	51
I37	0	0	0	20	1	0	1	7	0	0	0	0	0	0	1	0	0	395	0	5	314	0	0	8	4	85	7	21	0	0	0	219	0	13	1	0	8	0	0	0	4381	27	0	0	0	0	3	0	614
I43	0	0	0	23	0	1	0	4	2	0	0	0	0	0	0	0	3	516	0	0	481	0	0	39	1	153	0	19	0	0	0	6	0	74	0	0	1	0	5	1	6956	45	0	1	0	0	0	0	327
I50	0	0	0	14	0	0	0	16	0	0	0	5	0	0	9	0	0	48	0	9	59	0	0	0	1	17	0	0	0	0	0	97	0	9	0	0	2	0	0	0	851	2	0	0	0	0	0	0	216
I58	0	0	0	28	0	0	0	8	0	0	0	0	0	0	4	0	0	148	0	2	151	0	0	64	0	33	0	0	0	0	0	31	0	10	0	0	12	0	2	0	2954	15	0	0	0	0	0	0	151
I59	0	0	0	17	0	0	0	0	0	0	0	0	0	0	0	0	0	83	0	0	15	0	0	5	0	7	0	0	0	0	0	0	0	1	0	0	0	0	0	0	210	0	0	0	0	0	0	0	28
I60	0	0	0	9	0	0	0	0	0	0	1	0	0	0	0	0	0	108	0	0	2	0	0	8	0	11	0	0	0	0	0	0	0	0	1	0	0	0	0	0	382	14	0	1	0	0	0	0	58
I63	0	0	2	49	0	0	0	2	2	0	0	1	0	0	19	0	1	111	0	43	185	0	0	47	0	32	0	16	0	0	1	210	0	29	0	0	3	0	1	1	3562	55	0	0	0	0	0	0	232
I64	0	0	5	2	0	0	0	1	6	0	0	1	0	0	17	0	5	162	0	35	373	0	0	25	0	42	0	18	0	0	0	106	0	61	3	0	44	0	0	4	2479	5	0	1	0	0	0	0	219
I68	0	0	0	5	0	0	0	0	0	0	0	0	0	0	0	0	0	0	0	0	0	0	0	0	0	0	0	0	0	0	0	0	0	0	0	0	1	0	0	0	28	3	0	0	0	0	0	0	14
I69	0	0	0	7	0	0	0	0	3	0	0	0	0	0	20	2	8	15	0	4	23	0	0	2	0	3	0	0	0	0	0	47	0	4	0	0	5	0	0	22	422	57	0	0	0	0	0	0	80
I72	0	0	1	0	0	0	0	0	3	0	0	0	0	0	0	0	0	35	0	1	260	0	0	1	0	33	0	0	0	0	0	12	0	41	0	0	1	0	0	0	1530	243	0	0	0	0	0	0	73
I73	0	0	2	3	0	0	0	0	3	0	0	0	0	0	0	0	0	35	0	2	3	0	0	1	0	1	0	0	0	0	0	4	0	0	0	0	0	0	1	0	436	0	0	0	0	0	0	0	0
I74	16	0	1	0	0	1	0	0	0	0	0	0	0	0	0	0	0	20	0	0	10	1	0	17	0	4	0	0	0	0	0	1	0	0	2	0	0	0	0	0	1045	5	0	0	0	0	0	0	0
I75	9	0	0	0	0	4	0	0	0	0	0	0	0	0	0	0	0	132	0	0	2	0	0	3	0	0	0	0	0	1	0	2	0	0	0	0	0	0	2	0	1317	0	0	0	0	0	0	0	8
I77	0	0	0	6	0	0	0	73	26	0	0	1	0	0	61	0	39	358	0	25	158	0	0	58	4	81	1	13	0	0	2	159	0	51	0	0	0	0	15	260	3039	130	0	0	0	0	0	0	306
I78	0	0	0	24	0	0	0	16	21	0	0	0	0	0	82	0	0	5	0	9	139	0	0	19	0	60	0	5	0	0	1	74	0	100	0	0	1	0	0	21	2830	222	0	0	0	0	0	0	260
JSE	0	0	1	26	0	0	0	134	250	0	0	0	2	0	83	0	30	602	0	37	1800	0	0	7	25	152	0	9	0	0	27	54	2	451	1	4	63	0	6	241	7272	297	0	4	1	10	4	0	127
Mainland	0	6	0	3	0	2	0	313	28	0	3	1	6	14	116	0	0	310	11	20	1251	8	2	4	0	9	0	0	47	0	0	3	0	69	4	0	8	0	3	57	3562	2	1	1	0	0	0	0	47
[truncated: 41 more columns]

## Sheet: Seedling
S1 Table_3 Species composition of seedling group on the 29 study islands and mainland
Island	Spe05	Spe06	Spe08	Spe09	Spe15	Spe17	Spe18	Spe22	Spe25	Spe26	Spe27	Spe28	Spe29	Spe33	Spe34	Spe35	Spe40	Spe41	Spe42	Spe43	Spe48	Spe50	Spe55	Spe58	Spe59	Spe60	Spe61	Spe62	Spe65	Spe66	Spe67	Spe70	Spe71	Spe73	Spe74	Spe76	Spe77	Spe78	Spe81	Spe85	Spe86	Spe89
B6	0	0	3	0	0	0	1	4	1	0	0	0	0	0	2	0	2	1	18	0	0	1	0	0	2	1	2	0	0	0	0	0	3	0	0	2	0	0	1	18	1	4
B7	0	0	0	0	0	0	4	10	9	0	5	0	0	1	0	1	2	0	38	4	0	2	0	0	0	0	2	0	0	7	0	0	0	1	1	2	0	0	0	32	1	0
I113	0	0	0	0	0	0	1	0	4	0	5	0	0	0	0	0	0	0	11	1	0	0	0	0	0	0	4	0	0	0	0	0	5	0	0	1	0	12	0	3	0	0
I117	1	0	0	0	0	0	4	4	2	1	5	0	0	2	0	0	0	0	25	0	0	2	0	0	0	2	0	0	0	12	0	0	6	0	2	2	0	0	0	5	5	0
I14	0	0	1	0	0	0	0	0	2	0	1	0	0	0	0	3	1	0	1	0	0	0	0	0	0	0	6	0	0	0	0	0	0	0	0	0	0	1	0	3	0	0
I15	0	0	0	0	0	0	1	0	1	0	1	0	0	0	0	0	0	0	2	0	0	1	0	0	0	0	2	0	0	0	0	0	2	0	0	1	0	0	0	5	0	0
I31	0	0	0	2	0	0	3	0	2	0	1	0	0	0	0	1	0	0	9	0	0	0	0	0	1	0	1	0	0	1	0	0	0	0	0	0	0	0	0	8	0	0
I32	0	0	0	7	0	0	0	0	0	0	0	0	1	1	0	0	0	0	8	0	0	0	0	0	0	0	1	0	0	2	0	0	0	0	0	0	0	0	0	1	0	0
I33	0	0	0	0	0	0	0	0	5	1	0	0	0	0	0	0	0	0	19	0	0	5	0	0	0	0	0	0	0	0	0	0	0	0	0	0	0	0	0	6	2	0
I34	0	0	0	0	0	0	0	0	1	0	0	0	0	0	0	0	0	0	5	0	0	1	0	0	0	1	0	0	0	1	0	0	0	0	0	0	0	0	0	3	2	0
I35	0	0	0	0	0	0	0	2	2	1	2	0	0	0	0	0	0	0	25	0	0	0	0	0	0	2	0	0	0	1	0	0	0	0	0	0	0	0	0	8	0	0
I36	0	0	0	0	0	0	1	1	10	0	0	0	0	0	0	0	0	0	23	0	0	1	0	0	0	3	0	0	0	2	0	0	0	0	0	0	1	0	0	8	0	0
I37	0	0	0	0	0	0	7	0	3	0	2	0	0	0	0	0	1	0	11	0	0	0	0	0	0	2	9	0	0	1	0	0	5	0	0	1	0	0	0	7	0	0
I43	0	0	0	0	0	0	0	2	0	0	1	0	3	0	0	0	0	0	17	0	0	1	0	0	0	0	5	1	0	4	0	0	0	0	0	0	0	0	0	4	1	0
I50	0	0	0	0	0	0	1	1	1	0	0	0	1	1	0	0	0	0	10	0	0	6	0	0	0	0	0	0	0	2	0	0	0	0	0	0	0	0	0	1	0	0
I58	0	0	0	0	0	0	2	1	9	0	0	0	0	0	0	0	0	0	36	0	0	0	0	0	0	3	2	0	0	3	0	0	0	0	0	0	0	0	0	1	1	0
I59	0	0	0	0	0	0	5	0	6	0	0	0	0	0	0	0	0	0	1	0	0	0	0	0	0	0	0	0	0	1	0	0	0	0	0	0	0	0	0	0	0	0
I60	0	0	0	0	0	0	6	0	6	0	0	0	0	0	0	0	0	0	3	0	0	1	0	0	0	0	0	0	0	0	0	0	0	0	0	0	0	0	0	0	0	0
I63	0	0	0	5	2	0	2	3	2	0	0	0	0	2	0	1	0	0	11	0	0	9	0	0	2	0	24	0	0	3	0	0	0	0	0	0	0	0	0	7	7	0
I64	0	0	0	0	0	0	2	0	6	0	0	0	0	0	0	2	0	0	8	0	0	3	0	1	0	0	4	0	0	1	0	0	0	0	0	0	0	0	0	2	0	1
I68	0	0	0	0	0	0	0	0	0	0	0	0	0	0	0	0	0	0	1	0	0	0	0	0	0	0	1	0	0	0	0	0	0	0	0	0	0	0	0	0	0	0
I69	0	0	0	0	0	0	0	0	0	0	0	0	0	0	0	0	0	0	12	0	0	0	0	0	0	1	1	0	0	0	0	0	0	0	0	0	0	0	0	3	0	1
I72	0	0	0	0	0	0	0	0	0	0	1	0	0	0	0	1	0	0	3	0	0	0	0	0	1	2	8	0	2	2	0	0	0	0	1	0	0	1	0	2	0	0
I73	0	0	0	0	0	0	1	0	1	0	1	0	0	0	0	1	0	0	3	0	0	0	0	0	0	0	0	0	0	1	4	0	0	0	0	0	0	0	0	0	0	0
I74	0	0	0	0	0	0	0	0	0	0	0	0	0	0	0	0	0	0	17	0	0	0	0	0	0	1	0	0	0	1	0	0	1	0	0	0	0	0	0	0	0	0
I75	0	5	0	0	0	0	1	0	7	0	0	1	0	0	0	1	0	0	44	0	1	1	0	0	0	1	0	0	0	0	5	0	5	0	0	1	0	0	0	2	0	0
I77	0	0	0	0	1	2	36	0	2	0	0	0	0	0	0	2	0	0	21	0	0	1	0	1	0	2	34	0	0	2	0	0	6	0	0	0	0	0	0	8	0	0
I78	0	0	0	1	1	0	0	0	2	0	0	0	0	0	0	0	0	0	8	0	0	0	0	0	0	1	8	0	0	0	0	0	0	0	1	1	0	1	0	4	0	0
JSE	0	0	0	0	0	0	1	6	1	0	1	0	0	0	0	2	0	0	9	0	0	0	1	0	1	1	3	0	0	2	2	5	0	0	1	0	0	3	0	3	2	1
Mainland	0	0	0	0	0	0	0	2	0	0	0	0	0	0	0	0	0	0	2	0	0	0	0	0	0	0	3	0	0	1	0	0	0	0	1	0	0	0	0	1	0	0
